# Supplementary material for: Genetic manipulation of a metabolic enzyme and a transcriptional regulator increasing succinate excretion from unicellular cyanobacterium
Source: Front Microbiol. 2015 Oct 6;6:1064. doi: 10.3389/fmicb.2015.01064 (PMC4594341; doi:10.3389/fmicb.2015.01064)
Supplement: Supplementary file 1 [file Table1.XLSX]

## Sheet: Sheet1
Table S1 Metabolome data from the 1299E strain (ackA knockout and sigE overexpression)
LC-MS/MS
Average	Glucose-6-phosphate	Ribose-5-phosphate	Sedoheptulose-7-phosphate	Fructose-6-phosphate	Glucose-1-phosphate	Glyceraldehyde-3-phosphate	Xylulose-5-phosphate	Ribulose-5-phosphate	NAD	Dihydroxyacetonephosphate	AMP	6-Phosphogluconate	ADP-Glu	NADP	3-Phosphoglycerate/2-Phosphoglycerate	Fructose-1,6-bis-phosphate	NADH	RuBP	ADP	Phosphoenolpyruvate	NADPH	ATP	Acetyl CoA
GT_Aerobic	100	100	100	100	100	100	100	100	100	100	100	100	100	100	100	100	100	100	100	100	100	100	100
GT_Anaerobic	34.8146	107.185	22.3125	63.798	24.868	258.338	282.75	211.464	58.7417	985.448	115.999	100.955	0.481892	21.5951	72.6843	1449.92	50.2603	186.448	107.767	51.0489	0	172.287	40.8596
pTCP1299-SigE_Aerobic	103.085	103.271	80.2826	106.026	85.2004	85.2788	87.2488	84.5804	122.205	185.488	78.8985	76.168	76.2163	106.018	106.325	58.1833	54.218	235.863	90.7131	115.798	56.1332	120.133	23.1
pTCP1299-SigE_Anaerobic	92.2942	134.825	44.3641	135.893	93.6909	351.468	336.819	298.282	51.6797	1125.51	167.53	147.825	3.21565	12.7943	45.5012	2127.08	66.8835	165.808	107.92	24.8055	0	116.93	49.9871
SD	Glucose-6-phosphate	Ribose-5-phosphate	Sedoheptulose-7-phosphate	Fructose-6-phosphate	Glucose-1-phosphate	Glyceraldehyde-3-phosphate	Xylulose-5-phosphate	Ribulose-5-phosphate	NAD	Dihydroxyacetonephosphate	AMP	6-Phosphogluconate	ADP-Glu	NADP	3-Phosphoglycerate/2-Phosphoglycerate	Fructose-1,6-bis-phosphate	NADH	RuBP	ADP	Phosphoenolpyruvate	NADPH	ATP	Acetyl CoA
GT_Aerobic	8.1	6.7	12.1	9	33.5	17.2	36.4	44.4	8.4	8.9	33.2	26.5	37.1	11.8	15.8	56.2	107.7	4.6	6.8	2.3	32.9	32	83.1
GT_Anaerobic	7.86096	12.2736	2.92331	16.3186	6.84851	33.2799	16.7719	24.6244	7.72075	70.0205	48.7934	12.0876	0.834661	5.88877	21.2841	392.188	54.075	53.1167	14.1184	31.1164	0	16.5011	3.72395
pTCP1299-SigE_Aerobic	8.92743	20.2742	4.51222	3.9648	25.0687	73.1893	18.3925	22.6786	1.47609	16.2524	5.65046	6.20078	27.27	6.54459	10.9726	13.8216	76.8965	51.4323	9.68749	15.73	36.5783	17.3507	5.11661
pTCP1299-SigE_Anaerobic	56.1966	29.2135	27.8385	77.7071	55.3788	122.098	52.1126	31.0198	10.6527	276.121	51.2862	27.031	3.29785	3.75776	7.1258	798.093	23.3714	21.0351	13.9501	5.06622	0	14.3487	10.3378
GC-MS
Average	Pyruvate	Lactate	Succinate	Fumarate	Malate	2-OG	Citrate	Isocitrate
GT_Aerobic	100	100	100	100	100	100	100	100
GT_Anaerobic	13.1745	81.2289	74.1424	131.978	117.581	86.0599	62.3405	94.6044
pTCP1299-SigE_Aerobic	72.5696	100.533	75.3468	101.78	97.0515	117.653	108.848	109.465
pTCP1299-SigE_Anaerobic	33.6717	273.277	364.928	735.746	515.126	46.9666	95.1897	117.963
SD	Pyruvate	Lactate	Succinate	Fumarate	Malate	2-OG	Citrate	Isocitrate
GT_Aerobic	31.4275	18.7912	42.9436	13.0701	45.6503	7.21103	17.2436	7.27113
GT_Anaerobic	4.45389	34.0904	6.9231	11.4526	30.3326	85.1564	20.5009	6.88023
pTCP1299-SigE_Aerobic	44.8664	35.462	3.58918	29.4914	34.8155	22.569	17.6516	10.4761
pTCP1299-SigE_Anaerobic	37.5292	51.9961	338.626	728.611	445.745	13.4156	24.6434	21.6216
Data represent means ± SD from three independent experiments. Metabolite levels were calibrated relative to that of corresponding metabolites in the wild-type strain (GT) under aerobic conditions (set at 100%).
2-OG indicates 2-oxoglutarate
